# Supplementary material for: Comprehensive Genomic Analysis of a BRCA2 Deficient Human Pancreatic Cancer
Source: PLoS One. 2011 Jul 5;6(7):e21639. doi: 10.1371/journal.pone.0021639 (PMC3130048; doi:10.1371/journal.pone.0021639)
Supplement: Table S3 — Interchromosomal rearrangements correlating with genic regions. Candidate interchromosomal rearrangements at genic sites are listed. (XLS) [file pone.0021639.s003.xls]

## Sheet: Sheet1
Table S3: Interchromosomal rearrangements correlating with genic regions
Rearrangement			Overlapping gene
Chr	Coord	Name	Chr	Start	End	Gene
chr1	65620892	286A	chr1	65503017	65654140	DNAJC6
chr1	240541186	280A	chr1	240318311	240679407	PLD5
chr2	10821955	315B	chr2	10779225	10842687	ATP6V1C2
chr2	72640061	342A	chr2	72259951	72906685	EXOC6B
chr5	134258528	277B	chr5	134237358	134265222	TXNDC15
chr5	134258528	284B	chr5	134237358	134265222	TXNDC15
chr5	134258528	295B	chr5	134237358	134265222	TXNDC15
chr5	134264101	351A	chr5	134237358	134265222	TXNDC15
chr5	134264101	352A	chr5	134237358	134265222	TXNDC15
chr6	24683074	345B	chr6	24652310	24754228	KIAA0319
chr7	34647145	311B	chr7	34352648	34764409	AAA1
chr7	69438451	350B	chr7	68701840	69895411	AUTS2
chr7	83042264	320B	chr7	82831157	83116415	SEMA3E
chr8	30105430	278B	chr8	30072463	30114764	LEPROTL1
chr8	52728248	306B	chr8	52394689	52884558	PXDNL
chr8	70602288	290B	chr8	70541412	70735701	SULF1
chr8	97621770	354A	chr8	97575057	97693213	SDC2
chr8	100508052	336B	chr8	100094669	100958984	VPS13B
chr8	100508052	352B	chr8	100094669	100958984	VPS13B
chr8	107508200	305B	chr8	107351581	107834097	OXR1
chr8	118046478	332B	chr8	118032370	118258134	SLC30A8
chr8	128532317	346B	chr8	128524776	128563566	LOC727677
chr9	79186033	289B	chr9	78982180	79189926	VPS13A
chr10	416923	297A	chr10	310129	725608	DIP2C
chr10	5045435	300A	chr10	5021964	5050207	AKR1C2
chr10	61137580	301A	chr10	61080527	61139655	SLC16A9
chr10	105802900	291A	chr10	105781035	105835628	COL17A1
chr11	10532152	303A	chr11	10519405	10578055	LOC100129827
chr11	73222110	309A	chr11	73176564	73253304	MRPL48
chr11	83271127	310A	chr11	82843703	83661971	DLG2
chr12	127651234	313A	chr12	127317900	127758413	TMEM132C
chr13	94730480	322A	chr13	94470083	94751688	ABCC4
chr15	39992275	316B	chr15	39978930	40052047	EHD4
chr15	47336161	324A	chr15	47249713	47409294	GALK2
chr16	14581414	327A	chr16	14437058	14631625	PARN
chr16	76868751	328A	chr16	76691051	76870094	WWOX
chr16	79325530	329A	chr16	79195176	79395676	CDYL2
chr16	80482203	330A	chr16	80370430	80549400	PLCG2
chr17	7168304	333A	chr17	7159674	7173362	NEURL4
chr17	34370148	304B	chr17	34346210	34377181	FBXO47
chr17	55207573	331A	chr17	55139644	55272734	TMEM49
chr18	20909424	335A	chr18	20895885	21186212	ZNF521
