# Supplementary material for: Comprehensive Genomic Analysis of a BRCA2 Deficient Human Pancreatic Cancer
Source: PLoS One. 2011 Jul 5;6(7):e21639. doi: 10.1371/journal.pone.0021639 (PMC3130048; doi:10.1371/journal.pone.0021639)
Supplement: Table S4 — Intrachromosomal rearrangements correlating with genic regions. Candidate intrachromosomal rearrangements at genic sites are listed. (XLS) [file pone.0021639.s004.xls]

## Sheet: uniquegenes
Table S4: Intrachromosomal rearrangements correlating with genic regions
chr	start	end	chr	start	end	gene
chr1	145095463	145095464	chr1	145093308	145110753	PRKAB2
chr1	156526721	156526722	chr1	156526186	156531188	CD1C
chr1	199438725	199438726	chr1	199426575	199464703	IGFN1
chr1	21879788	21879789	chr1	21877378	21982275	USP48
chr1	232458271	232458272	chr1	232107301	232526885	SLC35F3
chr1	240393003	240393004	chr1	240318311	240679407	PLD5
chr1	241863751	241863752	chr1	241733106	242073176	AKT3
chr1	243782727	243782728	chr1	243384909	243933051	KIF26B
chr1	94288372	94288373	chr1	94230981	94359293	ABCA4
chr10	12560470	12560471	chr10	12431588	12908143	CAMK1D
chr10	3114928	3114929	chr10	3099751	3168996	PFKP
chr10	31246742	31246743	chr10	31173570	31360872	ZNF438
chr10	4708521	4708522	chr10	4682376	4710262	LOC100216001
chr10	78346556	78346557	chr10	78299364	79067583	KCNMA1
chr10	83701648	83701649	chr10	83625049	84736915	NRG3
chr10	84127852	84127853	chr10	83625049	84736915	NRG3
chr10	93907460	93907461	chr10	93798376	94040855	CPEB3
chr10	99034871	99034872	chr10	98971919	99042403	ARHGAP19
chr11	104267741	104267742	chr11	104262627	104274607	CASP12
chr11	20844775	20844776	chr11	20647692	21553805	NELL1
chr11	92869789	92869790	chr11	92851286	92916194	C11orf75
chr11	93679239	93679240	chr11	93678450	93680506	FOLR4
chr12	121181204	121181205	chr12	121001142	121194920	MLXIP
chr12	12544686	12544687	chr12	12517482	12606715	DUSP16
chr12	43977447	43977448	chr12	43896036	44112401	ANO6
chr12	45903115	45903116	chr12	45896318	45916710	FAM113B
chr12	70594859	70594860	chr12	70519753	70606896	TBC1D15
chr13	30215769	30215770	chr13	30207668	30236556	ALOX5AP
chr13	51069345	51069346	chr13	51056484	51234172	WDFY2
chr13	51662512	51662513	chr13	51639847	51666603	THSD1P1
chr13	72477242	72477243	chr13	72254230	72488592	PIBF1
chr14	102876613	102876614	chr14	102870245	102881114	EIF5
chr14	79159116	79159117	chr14	78815406	79400513	NRXN3
chr15	55218200	55218201	chr15	54998124	55368006	TCF12
chr16	18832516	18832517	chr16	18723675	18845227	SMG1
chr16	23047767	23047768	chr16	22980228	23068092	USP31
chr16	76539132	76539133	chr16	76379983	76571502	VAT1L
chr17	32872959	32872960	chr17	32841424	32899870	TADA2A
chr17	41379873	41379874	chr17	41327541	41461546	MAPT
chr17	41516974	41516975	chr17	41463128	41658517	KIAA1267
chr17	68455077	68455078	chr17	68153679	68600448	SLC39A11
chr17	76623721	76623722	chr17	76623541	76705827	BAIAP2
chr19	16096562	16096563	chr19	16083489	16105445	RAB8A
chr19	53422162	53422163	chr19	53403154	53444916	CARD8
chr2	127674719	127674720	chr2	127657881	127679813	CYP27C1
chr2	134966710	134966711	chr2	134929799	135193041	TMEM163
chr2	162332261	162332262	chr2	162189090	162550032	SLC4A10
chr2	210004770	210004771	chr2	209997015	210307079	MAP2
chr2	33092064	33092065	chr2	33025872	33478079	LTBP1
chr2	41973154	41973155	chr2	41958198	41974690	LOC388942
chr2	42346992	42346993	chr2	42249993	42413192	EML4
chr2	54565419	54565420	chr2	54536957	54752087	SPTBN1
chr20	32816010	32816011	chr20	32766238	32877094	NCOA6
chr20	42024570	42024571	chr20	41978195	42131668	TOX2
chr20	54434618	54434619	chr20	54420574	54467803	CASS4
chr21	38807369	38807370	chr21	38673819	38955574	ERG
chr22	24311323	24311324	chr22	24290860	24455258	ADRBK2
chr22	25282961	25282962	chr22	25251713	25316089	TPST2
chr22	27168066	27168067	chr22	26704001	27405853	TTC28
chr22	29945999	29946000	chr22	29938249	30006066	LIMK2
chr22	35645114	35645115	chr22	35639620	35666425	CSF2RB
chr3	113304240	113304241	chr3	113287871	113319734	C3orf52
chr3	136020968	136020969	chr3	135996788	136461997	EPHB1
chr3	158150360	158150361	chr3	158026789	158246612	LEKR1
chr3	162546200	162546201	chr3	162545273	162572565	C3orf57
chr3	186581024	186581025	chr3	186563663	186683322	MAP3K13
chr3	189363356	189363357	chr3	189354356	190091154	LPP
chr3	189737343	189737344	chr3	189425886	190091154	LPP
chr3	41818074	41818075	chr3	41263093	41978664	ULK4
chr3	42838366	42838367	chr3	42825967	42883779	CCBP2
chr3	47490671	47490672	chr3	47430187	47492449	SCAP
chr3	8325620	8325621	chr3	8237833	8518344	LOC100288428
chr4	108127816	108127817	chr4	108062407	108176902	DKK2
chr4	142230781	142230782	chr4	142006174	142274066	RNF150
chr4	173424962	173424963	chr4	172971149	174198133	GALNTL6
chr4	186441552	186441553	chr4	186368277	186522114	SNX25
chr4	21161001	21161002	chr4	20339336	21308416	KCNIP4
chr4	79269123	79269124	chr4	79197747	79684447	FRAS1
chr4	88483897	88483898	chr4	88476714	88531479	HSD17B11
chr4	91596763	91596764	chr4	91267706	92742393	FAM190A
chr5	11228353	11228354	chr5	11024951	11957110	CTNND2
chr5	12811568	12811569	chr5	12627968	12858295	TAG
chr5	137022575	137022576	chr5	136981087	137099678	KLHL3
chr5	161442396	161442397	chr5	161427225	161515123	GABRG2
chr5	176387587	176387588	chr5	176382302	176426351	ZNF346
chr5	176495040	176495041	chr5	176492685	176659820	NSD1
chr5	60001660	60001661	chr5	59928495	60031750	DEPDC1B
chr6	11452842	11452843	chr6	11291516	11490567	NEDD9
chr6	119541224	119541225	chr6	119540965	119712625	MAN1A1
chr6	2568170	2568171	chr6	2567970	2580297	C6orf195
chr6	29685479	29685480	chr6	29677983	29708941	GABBR1
chr6	57423081	57423082	chr6	57290380	57621335	PRIM2
chr6	72863797	72863798	chr6	72653370	73169566	RIMS1
chr7	110181925	110181926	chr7	110090345	110989583	IMMP2L
chr7	151009627	151009628	chr7	150884133	151205249	PRKAG2
chr7	154153805	154153806	chr7	153633279	154316928	DPP6
chr7	31523750	31523751	chr7	31523502	31659828	CCDC129
chr7	64315822	64315823	chr7	64239037	64332035	INTS4L1
chr7	70421279	70421280	chr7	70235724	70816520	WBSCR17
chr7	71211912	71211913	chr7	70882411	71515296	CALN1
chr7	72275854	72275855	chr7	72272609	72287915	NCF1B
chr7	94434670	94434671	chr7	94374884	94763663	PPP1R9A
chr7	96476019	96476020	chr7	96435762	96481313	DLX6AS
chr8	114041297	114041298	chr8	113304332	114518418	CSMD3
chr8	116749225	116749226	chr8	116489899	116750402	TRPS1
chr8	120155029	120155030	chr8	120148604	120188383	COLEC10
chr8	121872579	121872580	chr8	121617165	121893490	SNTB1
chr8	128895130	128895131	chr8	128875960	129182681	PVT1
chr8	18454621	18454622	chr8	18429092	18710685	PSD3
chr8	32679973	32679974	chr8	32525269	32742100	NRG1
chr8	4122880	4122881	chr8	2780281	4839736	CSMD1
chr8	75362866	75362867	chr8	75309492	75396117	JPH1
chr9	320085	320086	chr9	263047	455259	DOCK8
chr9	5641563	5641564	chr9	5619326	5759454	KIAA1432
chr9	71895284	71895285	chr9	71848316	72031708	MAMDC2
chr9	90858994	90858995	chr9	90810505	90983502	SHC3
chrX	137803218	137803219	chrX	137541399	138114851	FGF13
chrX	21980496	21980497	chrX	21960841	22176399	PHEX
