# Supplementary material for: Comprehensive Genomic Analysis of a BRCA2 Deficient Human Pancreatic Cancer
Source: PLoS One. 2011 Jul 5;6(7):e21639. doi: 10.1371/journal.pone.0021639 (PMC3130048; doi:10.1371/journal.pone.0021639)
Supplement: Table S7 — Novel SNVs identified in Capan-1 that correlate with genes listed in the Cancer Genome Census. List of variants found in CAPAN1 located on cancer related genes, according to the Cancer Gene Census. (XLS) [file pone.0021639.s007.xls]

## Sheet: Sheet1
Table S7: Novel SNVs identified in Capan-1 that correlate with genes listed in the Cancer Genome Census.
Gene	chr	position	rate	depth	ref	var	CGC	Region	Codons	SNP Type	Substitution	Prediction	Gene Desc	OMIM Disease
PRDM16	1	3322160	0.389831	59	C	G	Dom	EXON CDS	TCC-TCg	Synonymous	S378S	N/A	PR domain zinc finger protein 16 (PR domain-containing protein 16)(Transcription factor MEL1)
RPL22	1	6252946	0.58209	67	G	A	Dom	NON-GENIC	-	-	-	-
SFPQ	1	35658709	0.55	40	G	T	Dom	5' UTR	-	-	-	-	Splicing factor, proline- and glutamine-rich (Polypyrimidine tract-binding protein-associated-splicing factor)(PTB-associated-splicing factor)(PSF)(DNA-binding p52/p100 complex, 100 kDa subunit)(100 kDa DNA-pairing protein)(hPOMp100)	THYROID CARCINOMA, PAPILLARY
PDE4DIP	1	144852435	0.345238	84	G	A	Dom	EXON CDS	TGC-TGt	Synonymous	C2336C	N/A	Myomegalin (Phosphodiesterase 4D-interacting protein)(Cardiomyopathy-associated protein 2)	DEFICIENCY OF AICAR TRANSFORMYLASE/IMP CYCLOHYDROLASE
TPR	1	186321242	0.472222	72	C	T	Dom	EXON CDS	GTA-aTA	Nonsynonymous	V779I	TOLERATED	Nucleoprotein TPR
ATIC	2	216211604	0.656489	131	A	G	Dom	EXON CDS	GGA-GGg	Synonymous	G481G	N/A	Bifunctional purine biosynthesis protein PURH [Includes Phosphoribosylaminoimidazolecarboxamide formyltransferase(5-aminoimidazole-4-carboxamide ribonucleotide formyltransferase)(AICAR transformylase);IMP cyclohydrolase(Inosinicase)(IMP synthetase)]
CDK6	7	92244637	0.509804	51	T	C	Dom	NON-GENIC	-	Intronic	-	-
BRD3	9	136907002	0.580645	31	C	T	Dom	EXON CDS	GCG-GCa	Synonymous	A429A	N/A	Bromodomain-containing protein 3 (RING3-like protein)
MLLT10	10	21823672	0.957143	70	C	T	Dom	EXON CDS	GGC-GGt	Synonymous	G33G	N/A	Protein AF-10
ATM	11	108164183	0.41853	313	A	C	Rec	EXON CDS	AGA-AGc	Nonsynonymous	R1585S	TOLERATED	Serine-protein kinase ATM (EC 2.7.11.1)(Ataxia telangiectasia mutated)(A-T, mutated)	ATAXIA-TELANGIECTASIA; BREAST CANCER
NF1	17	29509641	0.391566	166	G	A	Rec	EXON CDS	CAG-CAa	Synonymous	Q282Q	N/A	Neurofibromin (Neurofibromatosis-related protein NF-1) [Contains Neurofibromin truncated]	JUVENILE MYELOMONOCYTIC LEUKEMIA; NEUROFIBROMATOSIS-NOONAN SYNDROME; WATSON SYNDROME; NEUROFIBROMATOSIS, FAMILIAL SPINAL
FANCD2	3	10119937	1	90	G	A	Rec	NON-GENIC	-	Intronic	-	-
